# Supplementary material for: An arithmetic method algorithm optimizing k-nearest neighbors compared to regression algorithms and evaluated on real world data sources
Source: Sci Rep. 2026 Jan 7;16:3859. doi: 10.1038/s41598-025-33966-9 (PMC12852706; doi:10.1038/s41598-025-33966-9)
Supplement: Supplementary file 1 — Supplementary Material 1 [file 41598_2025_33966_MOESM1_ESM.zip]

Archive with 17 entries (15 files):
- Code/
- Code/codeReadMe.txt
- Code/python code/
- Code/python code/eval_AMR.py
- Code/python code/eval_CNNR.py
- Code/python code/eval_DTR.py
- Code/python code/eval_kNNR.py
- Code/python code/eval_LR.py
- Code/python code/eval_RFR.py
- Code/python code/eval_SVR.py
- Code/python code/eval_XGBoostR.py
- Code/python code/impact_AMA.py
- Code/python code/plot_AMA.py
- Code/python code/readFileToArray.py
- Code/python code/selfMultipleCore.py
- Code/python code/selfMultipleModel.py
- Code/python code/selfMultiplePredict.py
