# Supplementary material for: An arithmetic method algorithm optimizing k-nearest neighbors compared to regression algorithms and evaluated on real world data sources
Source: Sci Rep. 2026 Jan 7;16:3859. doi: 10.1038/s41598-025-33966-9 (PMC12852706; doi:10.1038/s41598-025-33966-9)
Supplement: Supplementary file 1 — Supplementary Material 1 [file 41598_2025_33966_MOESM1_ESM.zip › Code/codeReadMe.txt]

Code folder contains the following Python code files:


 1. AMA algorithm Python file (i.e., impact_AMA.py)

 2. AMR algorithm evaluation Python file (i.e., eval_AMR.py)

 3. k-NN algorithm evaluation Python file (i.e., eval_kNNR.py)

 4. LR algorithm evaluation Python file (i.e., eval_LR.py)

 5. DT algorithm evaluation Python file (i.e., eval_DTR.py)

 6. SVR algorithm evaluation Python file (i.e., eval_SVRR.py)

 7. RF algorithm evaluation Python file (i.e., eval_RFR.py)
 
 8. XGBoost algorithm evaluation Python file (i.e., eval_XGBoostR.py)

 9. CNN algorithm evaluation Python file (i.e., eval_CNNR.py)

10. Plot algorithm Python file for visualizing error and execution time of AMA algorithm (i.e., plot_AMA.py)

11. Supplementary Python code files (i.e., readFileToArray.py, selfMultipleCore.py, selfMultipleModel.py, selfMultiplePredict.py) 
