# Supplementary material for: An arithmetic method algorithm optimizing k-nearest neighbors compared to regression algorithms and evaluated on real world data sources
Source: Sci Rep. 2026 Jan 7;16:3859. doi: 10.1038/s41598-025-33966-9 (PMC12852706; doi:10.1038/s41598-025-33966-9)
Supplement: Supplementary file 1 — Supplementary Material 1 [file 41598_2025_33966_MOESM1_ESM.zip › Code/python code/readFileToArray.py]

import numpy as np

def readFile(fileName,usage):
    #Python program to read a text file into array
    file = np.loadtxt(fileName, delimiter=',' ,dtype=float)
    return file
